# Supplementary material for: Design, Synthesis, and Antioxidant and Anti-Tyrosinase Activities of (Z)-5-Benzylidene-2-(naphthalen-1-ylamino)thiazol-4(5H)-one Analogs: In Vitro and In Vivo Insights
Source: Molecules. 2025 Jan 13;30(2):289. doi: 10.3390/molecules30020289 (PMC11767423; doi:10.3390/molecules30020289)
Supplement: Supplementary file 1 [file molecules-30-00289-s001.zip]

Archive with 1 entries (1 files):
- molecules-3368690-supplementary.pdf
